# Supplementary material for: Competitive binding of MatP and topoisomerase IV to the MukB hinge domain
Source: eLife. 2021 Sep 29;10:e70444. doi: 10.7554/eLife.70444 (PMC8523169; doi:10.7554/eLife.70444)
Supplement: Figure 2—source data 1. [file elife-70444-fig2-data1.zip]

Archive with 9 entries (8 files):
- Figure 2-source data 1/
- Figure 2-source data 1/2020_07_01_analytical SEC_LH + MatP.tif
- Figure 2-source data 1/2020_07_01_analytical SEC_LH + ParC.tif
- Figure 2-source data 1/2020_07_01_analytical SEC_LH+ParC+MatP.tif
- Figure 2-source data 1/2020_07_01_analytical SEC_LH.tif
- Figure 2-source data 1/LH + MatP + ParCCTD_uncropped and labelled.png
- Figure 2-source data 1/LH + MatP_uncropped and labelled.png
- Figure 2-source data 1/LH + ParCCTD_uncropped and labelled.png
- Figure 2-source data 1/LH alone_uncropped and labelled.png
