# Supplementary material for: Competitive binding of MatP and topoisomerase IV to the MukB hinge domain
Source: eLife. 2021 Sep 29;10:e70444. doi: 10.7554/eLife.70444 (PMC8523169; doi:10.7554/eLife.70444)
Supplement: Figure 3—source data 1. [file elife-70444-fig3-data1.zip]

Archive with 3 entries (2 files):
- Figure 3-source data 1/
- Figure 3-source data 1/2020_08_07_nativePAGE_GF.tif
- Figure 3-source data 1/2020_08_11_uncropped and labelled.png
