# Supplementary material for: Competitive binding of MatP and topoisomerase IV to the MukB hinge domain
Source: eLife. 2021 Sep 29;10:e70444. doi: 10.7554/eLife.70444 (PMC8523169; doi:10.7554/eLife.70444)
Supplement: Figure 3—source data 2. [file elife-70444-fig3-data2.zip]

Archive with 7 entries (6 files):
- Figure 3-source data 2/
- Figure 3-source data 2/2020_08_11_analytical SEC_LH KKK + MatP.tif
- Figure 3-source data 2/2020_08_11_analytical SEC_LH WT + MatP.tif
- Figure 3-source data 2/2020_08_11_analytical SEC_LH WT.tif
- Figure 3-source data 2/LH + MatP_uncropped and labelled.png
- Figure 3-source data 2/LH alone_uncropped and labelled.png
- Figure 3-source data 2/LH KKK+MatP_uncropped and labelled.png
