# Supplementary material for: Competitive binding of MatP and topoisomerase IV to the MukB hinge domain
Source: eLife. 2021 Sep 29;10:e70444. doi: 10.7554/eLife.70444 (PMC8523169; doi:10.7554/eLife.70444)
Supplement: Figure 4—source data 1. [file elife-70444-fig4-data1.zip]

Archive with 9 entries (8 files):
- Figure 4-source data 1/
- Figure 4-source data 1/171120_MatP-matS_ethidium_uncropped and labelled.png
- Figure 4-source data 1/171120_MatP-nsDNA_ethidium_uncropped and labelled.png
- Figure 4-source data 1/171120_MatPmats.tif
- Figure 4-source data 1/171120_MatPnsDNA.tif
- Figure 4-source data 1/181120_MatP-matS_uncropped and labelled.png
- Figure 4-source data 1/181120_MatP-nsDNA_uncropped and labelled.png
- Figure 4-source data 1/181120_MatPmats.tif
- Figure 4-source data 1/181120_MatPnsDNA.tif
