# Supplementary material for: Competitive binding of MatP and topoisomerase IV to the MukB hinge domain
Source: eLife. 2021 Sep 29;10:e70444. doi: 10.7554/eLife.70444 (PMC8523169; doi:10.7554/eLife.70444)
Supplement: Figure 4—figure supplement 1—source data 1. [file elife-70444-fig4-figsupp1-data1.zip]

Archive with 9 entries (8 files):
- Figure 4-supplement 1-source data 1/
- Figure 4-supplement 1-source data 1/111120_MatP4Amutant_matSandLHbinding_Coomassie.png
- Figure 4-supplement 1-source data 1/111120_MatP4Amutant_matSandLHbinding_Coomassie.tif
- Figure 4-supplement 1-source data 1/111120_MatP4Amutant_matSandLHbinding_ethidium.png
- Figure 4-supplement 1-source data 1/111120_MatP4Amutant_matSandLHbinding_ethidium.tif
- Figure 4-supplement 1-source data 1/111120_MatPmutants_matSvnsDNA_Coomassie.png
- Figure 4-supplement 1-source data 1/111120_MatPmutants_matSvnsDNA_Coomassie.tif
- Figure 4-supplement 1-source data 1/111120_MatPmutants_matSvnsDNA_ethidium.png
- Figure 4-supplement 1-source data 1/111120_MatPmutants_matSvnsDNA_ethidium.tif
