# Supplementary material for: Competitive binding of MatP and topoisomerase IV to the MukB hinge domain
Source: eLife. 2021 Sep 29;10:e70444. doi: 10.7554/eLife.70444 (PMC8523169; doi:10.7554/eLife.70444)
Supplement: Source code 1. [file elife-70444-supp1.zip]

Archive with 7 entries (6 files):
- Source code files/
- Source code files/analyzeMukBdistances.m
- Source code files/brightest_px_analysis.m
- Source code files/calc_spot_numbers.m
- Source code files/estimateAlignment.m
- Source code files/generateSpotsforDist.m
- Source code files/Int_profile.m
